# Supplementary material for: Identification of Keystone Plant Species for Avian Foraging and Nesting in Beijing’s Forest Ecosystems: Implications for Urban Forest Bird Conservation
Source: Animals (Basel). 2025 Aug 4;15(15):2271. doi: 10.3390/ani15152271 (PMC12345470; doi:10.3390/ani15152271)
Supplement: Supplementary file 1 [file animals-15-02271-s001.zip]

Archive with 1 entries (1 files):
- supplementary materials-animals-3703521.pdf
